# Supplementary material for: How Discoloration of Porcine Cruor Hydrolysate Allowed the Identification of New Antifungal Peptides
Source: Foods. 2022 Dec 14;11(24):4035. doi: 10.3390/foods11244035 (PMC9778238; doi:10.3390/foods11244035)
Supplement: Supplementary file 1 [file foods-11-04035-s001.zip]

Archive with 1 entries (1 files):
- foods-2029222-supplementary.pdf
